# Supplementary material for: A Study of Small Intestinal Epigenomic Changes Induced by Royal Jelly
Source: Cells. 2024 Aug 25;13(17):1419. doi: 10.3390/cells13171419 (PMC11393943; doi:10.3390/cells13171419)
Supplement: Supplementary file 1 [file cells-13-01419-s001.zip]

Archive with 2 entries (2 files):
- cells-3104089-supplementary.xlsx
- Supplementary_figure1.pdf
