# Supplementary material for: A Study of Small Intestinal Epigenomic Changes Induced by Royal Jelly
Source: Cells. 2024 Aug 25;13(17):1419. doi: 10.3390/cells13171419 (PMC11393943; doi:10.3390/cells13171419)
Supplement: Supplementary file 1 [file cells-13-01419-s001.zip › cells-3104089-supplementary.xlsx]

## Sheet: Sheet1
Supplementary Table1. Relative abundance of histone modification
Histone	db/db		db/db+RJ		p value
	Mean	SD	Mean	SD
H3K4me2	0.416418	0.0177154	1.43487	0.16423	< 0.001
H3K4me3	0.063964	0.0061455	0.235518	0.0214828	< 0.001
H3K9ac	0.383806	0.0134486	0.571731	0.0146185	< 0.001
H3K27me3	11.2857	0.122728	13.8104	0.386063	< 0.001
H3K36me3	32.5535	0.217026	33.6498	0.413134	0.003
Data are presented as means (standard deviation); P values were calculated by Welch's t-test.
